# Supplementary material for: Potential Mechanisms Underlying Hypoxia-Induced Diabetes in a Rodent Model: Implications for COVID-19
Source: Children (Basel). 2021 Dec 14;8(12):1178. doi: 10.3390/children8121178 (PMC8700366; doi:10.3390/children8121178)
Supplement: Supplementary file 1 [file children-08-01178-s001.zip]

Archive with 1 entries (1 files):
- children-1482927-supplementary.pdf
